# Supplementary material for: Assessing the quality of RNA isolated from human breast tissue after ambient room temperature exposure
Source: PLoS One. 2022 Jan 18;17(1):e0262654. doi: 10.1371/journal.pone.0262654 (PMC8765617; doi:10.1371/journal.pone.0262654)
Supplement: S1 Table — Details of all RNA parameters for both Flash Frozen (FF) and Optimal Cutting Temperature (OCT) processed samples at different time points which include—RIN values, concentration (ng/ul), yield (ug) and 260/280 ratios and sample Ct values for ACTB, GAPDH, CYPA and PBGD. (XLSX) [file pone.0262654.s001.xlsx]

## Sheet: RNA parameters
Sample ID	Format	RIN	ng/ul	260/280	yield (ug)	Minutes @ RT	T
Sample-3-LT	FF	8.7	169.2	2.1	9.48	190	T0
Sample-3-LT	FF	8.6	839.1	2.12	47	250	T1
Sample-3-LT	FF	8.3	500.9	2.09	28.1	310	T2
Sample-3-LT	FF	8.9	392	2.11	22	370	T3
Sample-3-RT	FF	7.5	94	2.06	5.26	185	T0
Sample-3-RT	FF	7.7	156.2	2.14	8.75	245	T1
Sample-3-RT	FF	6.9	59.1	2.12	3.3	305	T2
Sample-3-RT	FF	7.8	193.1	2.11	10.8	365	T3
Sample-1-LT	FF	6.6	247.1	2.14	13.8	89	T0
Sample-1-LT	FF	8	298.6	2.14	16.7	149	T1
Sample-1-LT	FF	7.2	126.1	2.1	7.06	209	T2
Sample-1-LT	FF	7.7	369.5	2.13	20.7	269	T3
Sample-1-RT	FF	7.5	54	2.13	3	74	T0
Sample-1-RT	FF	7.6	67.2	2.09	3.76	134	T1
Sample-1-RT	FF	8.1	142.5	2.12	7.98	194	T2
Sample-1-RT	FF	9.1	314.7	2.13	17.6	254	T3
Sample-2-LT	FF	7.9	56.2	2.03	3.15	100	T0
Sample-2-LT	FF	8	69	2.11	3.86	160	T1
Sample-2-LT	FF	8.3	98.3	2.07	5.5	220	T2
Sample-2-LT	FF	8.4	76.2	2.13	4.27	250	T3
Sample-2-RT	FF	9.1	91.5	2.05	5.12	70	T0
Sample-2-RT	FF	8.7	86.8	2.09	4.86	130	T1
Sample-2-RT	FF	9.3	40.1	2.02	2.2	190	T2
Sample-2-RT	FF	7.6	30	1.97	1.68	250	T3
Sample-3-LT	OCT	8.4	27.6	2.09	1.55	190	T0
Sample-3-LT	OCT	7.5	25.1	2.02	1.41	250	T1
Sample-3-LT	OCT	7.9	25.8	2.13	1.44	310	T2
Sample-3-LT	OCT	8.4	33.4	1.98	1.87	370	T3
Sample-3-RT	OCT	7.9	57.1	1.98	3.2	185	T0
Sample-3-RT	OCT	8.3	24.6	2.16	1.38	245	T1
Sample-3-RT	OCT	7.9	48.7	2.19	2.73	305	T2
Sample-3-RT	OCT	7.9	19.3	1.8	1.08	365	T3
Sample-1-LT	OCT	8.6	153.7	2.1	8.61	89	T0
Sample-1-LT	OCT	9.5	106.4	2.06	5.96	149	T1
Sample-1-LT	OCT	7.8	26.7	1.87	1.5	209	T2
Sample-1-LT	OCT	8.5	96.8	2.06	5.42	269	T3
Sample-1-RT	OCT	8.4	33.3	2.05	1.86	74	T0
Sample-1-RT	OCT	8.8	24.4	2.16	1.37	134	T1
Sample-1-RT	OCT	8.7	122.3	2.08	6.85	194	T2
Sample-1-RT	OCT	8.2	115.3	2.07	6.46	254	T3
Sample-2-LT	OCT	7.5	14.6	2.43	0.818	100	T0
Sample-2-LT	OCT	8.6	33.6	2.11	1.88	160	T1
Sample-2-LT	OCT	8.1	39.6	2.09	2.22	220	T2
Sample-2-LT	OCT	7.6	44.2	2.04	2.48	250	T3
Sample-2-RT	OCT	8.1	26.2	1.84	1.47	70	T0
Sample-2-RT	OCT	8.4	44.7	1.94	2.5	130	T1
Sample-2-RT	OCT	8.2	30.5	2.12	1.71	190	T2
Sample-2-RT	OCT	9	55.9	2.07	3.13	250	T3

## Sheet: Ct_values
Sample ID	Format	RIN	B Actin	GAPDH	cyc A	PBGD	Minutes @ RT
Sample-3-LT	FF	8.7	14.4	17.7	19.3	23.9	190
Sample-3-LT	FF	8.3	14.3	17.3	19.6	23.7	310
Sample-3-LT	FF	8.9	14.6	17	19.4	23.6	370
Sample-3-RT	FF	7.5	14.5	18.4	19.5	24.1	185
Sample-3-RT	FF	7.7	14.1	17.3	19.3	23.5	245
Sample-3-RT	FF	6.9	14.5	18.1	19.9	24.3	305
Sample-3-RT	FF	7.8	14.3	17.4	19.5	23.3	365
Sample-1-LT	FF	6.6	15.2	18.2	19.3	24.2	89
Sample-1-LT	FF	8	14.9	17	18.7	23.6	149
Sample-1-LT	FF	7.2	14.8	17.8	19.4	24.5	209
Sample-1-LT	FF	7.7	14.5	17.4	19	24	269
Sample-1-RT	FF	7.5	15	18.4	19.4	24.2	74
Sample-1-RT	FF	7.6	15.3	19.1	19.3	24.4	134
Sample-1-RT	FF	9.1	14.5	17	18.7	23.5	254
Sample-2-LT	FF	7.9	14.9	18.5	19.8	24.7	100
Sample-2-LT	FF	8	14.8	17.7	19.7	24.8	160
Sample-2-LT	FF	8.3	14.5	17.9	19.6	24.8	220
Sample-2-RT	FF	9.1	14.8	18.1	19.9	24.7	70
Sample-2-RT	FF	8.7	14.4	17.6	19.5	24.2	130
Sample-2-RT	FF	7.6	15.1	18.7	20.6	24.9	250
Sample-3-LT	OCT	8.4	14.9	18.1	19.7	24.1	190
Sample-3-LT	OCT	7.9	16.4	18.8	20.6	24.6	310
Sample-3-LT	OCT	8.4	15.1	17.8	19.6	24.4	370
Sample-3-RT	OCT	7.9	14.5	17.6	19.3	23.8	185
Sample-3-RT	OCT	8.3	14.7	18.2	19.7	24.2	245
Sample-3-RT	OCT	7.9	15.1	17.9	19.7	24.1	305
Sample-3-RT	OCT	7.9	15.1	17.9	19.8	24.7	365
Sample-1-LT	OCT	8.6	14.6	17.9	19.2	24.4	89
Sample-1-LT	OCT	9.5	14.8	17.6	18.9	24.8	149
Sample-1-LT	OCT	7.8	15	17.8	19.3	23.9	209
Sample-1-LT	OCT	8.5	15.4	18.4	19.4	25.3	269
Sample-1-RT	OCT	8.4	14.9	18.3	19.5	24.8	74
Sample-1-RT	OCT	8.8	14.6	17.9	19.7	24.3	134
Sample-1-RT	OCT	8.2	15	18	19.1	25	254
Sample-2-LT	OCT	7.5	15.1	18.1	20	24.8	100
Sample-2-LT	OCT	8.6	14.9	17.7	20.1	24.6	160
Sample-2-LT	OCT	8.1	14.9	17.9	19.9	24.3	220
Sample-2-RT	OCT	8.1	15	17.9	20.1	24.8	70
Sample-2-RT	OCT	8.4	14.7	17.9	20.1	24.2	130
Sample-2-RT	OCT	9	14.5	17.8	19.8	24.3	250
